# Supplementary material for: Assessing the Operational Feasibility of Integrating Point-of-Care G6PD Testing into Plasmodium vivax Malaria Management in Vietnam
Source: Pathogens. 2023 May 8;12(5):689. doi: 10.3390/pathogens12050689 (PMC10222310; doi:10.3390/pathogens12050689)
Supplement: Supplementary file 1 [file pathogens-12-00689-s001.zip]

Archive with 1 entries (1 files):
- pathogens-2306424-supplementary.pdf
